# Supplementary material for: Single compounds elicit complex behavioural responses in wild, free-ranging rats
Source: Sci Rep. 2018 Aug 22;8:12588. doi: 10.1038/s41598-018-30953-1 (PMC6105672; doi:10.1038/s41598-018-30953-1)
Supplement: Supplementary file 2 — S1 [file 41598_2018_30953_MOESM2_ESM.xlsx]

## Sheet: Attraction rate
PPM	PPMLOG10	Site	Compound	Visitation
10000	4	1	A	0			> Attractionregression = glmer(Visitation ~ PPMLOG10 + (1|Compound/Site), data = Visitationoutput, family = binomial)
10000	4	2	A	0			> Anova(Attractionregression, type=3)
10000	4	3	A	0			Analysis of Deviance Table (Type III Wald chisquare tests)
10000	4	4	A	0
10000	4	5	A	0			Response: Visitation
10000	4	1	B	0			Chisq Df Pr(>Chisq)
10000	4	2	B	0			(Intercept) 58.8333 1 1.716e-14 ***
10000	4	3	B	0			PPMLOG10 6.2353 1 0.01252 *
10000	4	4	B	0			---
10000	4	5	B	1			Signif. codes: 0 ‘***’ 0.001 ‘**’ 0.01 ‘*’ 0.05 ‘.’ 0.1 ‘ ’ 1
10000	4	1	C	1
10000	4	2	C	1
10000	4	3	C	0
10000	4	4	C	0
10000	4	5	C	0
10000	4	6	C	0				Effect	Model	AIC	Delta
10000	4	7	C	0				Fixed + random effects	PPMLOG10 + (1|Compound/Site)	369.4	0
10000	4	8	C	0				Random effects only	Site	373.1	3.7
10000	4	9	C	0				Random effects only	Compound/Site	374	4.6
10000	4	10	C	0				Random effects only	Compound	392.3	22.9
10000	4	1	D	1
10000	4	2	D	0
10000	4	3	D	0
10000	4	4	D	0
10000	4	5	D	0
10000	4	6	D	0
10000	4	7	D	0
10000	4	8	D	0
10000	4	9	D	0
10000	4	10	D	0
10000	4	1	E	0
10000	4	2	E	0
10000	4	3	E	0
10000	4	4	E	0
10000	4	5	E	0
10000	4	1	F	0
10000	4	2	F	1
10000	4	3	F	0
10000	4	4	F	0
10000	4	5	F	0
10000	4	1	G	0
10000	4	2	G	0
10000	4	3	G	0
10000	4	4	G	0
10000	4	5	G	0
10000	4	1	H	0
10000	4	2	H	0
10000	4	3	H	0
10000	4	4	H	0
10000	4	5	H	0
10000	4	1	I	0
10000	4	2	I	0
10000	4	3	I	0
10000	4	4	I	0
10000	4	5	I	1
10000	4	6	I	0
10000	4	7	I	0
10000	4	8	I	0
10000	4	9	I	0
10000	4	10	I	0
1000	3	1	A	0
1000	3	2	A	0
1000	3	3	A	0
1000	3	4	A	1
1000	3	5	A	1
1000	3	6	A	0
1000	3	7	A	0
1000	3	8	A	0
1000	3	9	A	0
1000	3	10	A	0
1000	3	1	B	0
1000	3	2	B	0
1000	3	3	B	0
1000	3	4	B	0
1000	3	5	B	0
1000	3	1	C	0
1000	3	2	C	1
1000	3	3	C	0
1000	3	4	C	0
1000	3	5	C	0
1000	3	1	D	0
1000	3	2	D	0
1000	3	3	D	0
1000	3	4	D	0
1000	3	5	D	0
1000	3	1	E	0
1000	3	2	E	0
1000	3	3	E	0
1000	3	4	E	0
1000	3	5	E	0
1000	3	1	F	0
1000	3	2	F	0
1000	3	3	F	0
1000	3	4	F	0
1000	3	5	F	1
1000	3	1	G	0
1000	3	2	G	0
1000	3	3	G	0
1000	3	4	G	0
1000	3	5	G	1
1000	3	6	G	0
1000	3	7	G	0
1000	3	8	G	0
1000	3	9	G	0
1000	3	10	G	0
1000	3	1	H	0
1000	3	2	H	0
1000	3	3	H	0
1000	3	4	H	0
1000	3	5	H	0
1000	3	1	I	0
1000	3	2	I	0
1000	3	3	I	0
1000	3	4	I	1
1000	3	5	I	1
1000	3	6	I	0
1000	3	7	I	0
1000	3	8	I	1
1000	3	9	I	0
1000	3	10	I	0
100	2	1	A	0
100	2	2	A	0
100	2	3	A	0
100	2	4	A	0
100	2	5	A	1
100	2	1	B	0
100	2	2	B	1
100	2	3	B	0
100	2	4	B	0
100	2	5	B	1
100	2	6	B	0
100	2	7	B	0
100	2	8	B	1
100	2	9	B	0
100	2	10	B	0
100	2	1	C	0
100	2	2	C	1
100	2	3	C	0
100	2	4	C	0
100	2	5	C	1
100	2	6	C	0
100	2	7	C	0
100	2	8	C	0
100	2	9	C	0
100	2	10	C	0
100	2	1	D	0
100	2	2	D	0
100	2	3	D	0
100	2	4	D	0
100	2	5	D	0
100	2	1	E	0
100	2	2	E	0
100	2	3	E	0
100	2	4	E	0
100	2	5	E	1
100	2	6	E	0
100	2	7	E	0
100	2	8	E	0
100	2	9	E	0
100	2	10	E	0
100	2	1	F	0
100	2	2	F	0
100	2	3	F	0
100	2	4	F	0
100	2	5	F	1
100	2	6	F	0
100	2	7	F	0
100	2	8	F	0
100	2	9	F	0
100	2	10	F	0
100	2	1	G	0
100	2	2	G	0
100	2	3	G	0
100	2	4	G	0
100	2	5	G	0
100	2	1	H	0
100	2	2	H	1
100	2	3	H	0
100	2	4	H	0
100	2	5	H	1
100	2	6	H	0
100	2	7	H	0
100	2	8	H	0
100	2	9	H	0
100	2	10	H	0
100	2	1	I	0
100	2	2	I	0
100	2	3	I	0
100	2	4	I	0
100	2	5	I	0
10	1	1	A	0
10	1	2	A	0
10	1	3	A	0
10	1	4	A	1
10	1	5	A	0
10	1	1	B	0
10	1	2	B	0
10	1	3	B	0
10	1	4	B	1
10	1	5	B	0
10	1	1	C	0
10	1	2	C	1
10	1	3	C	0
10	1	4	C	0
10	1	5	C	0
10	1	6	C	0
10	1	7	C	0
10	1	8	C	0
10	1	9	C	0
10	1	10	C	0
10	1	1	D	0
10	1	2	D	0
10	1	3	D	0
10	1	4	D	0
10	1	5	D	0
10	1	1	E	0
10	1	2	E	0
10	1	3	E	0
10	1	4	E	0
10	1	5	E	0
10	1	1	F	0
10	1	2	F	0
10	1	3	F	1
10	1	4	F	0
10	1	5	F	0
10	1	1	G	0
10	1	2	G	0
10	1	3	G	1
10	1	4	G	0
10	1	5	G	0
10	1	1	H	0
10	1	2	H	0
10	1	3	H	0
10	1	4	H	0
10	1	5	H	1
10	1	1	I	0
10	1	2	I	0
10	1	3	I	1
10	1	4	I	0
10	1	5	I	0
10	1	6	I	1
10	1	7	I	0
10	1	8	I	0
10	1	9	I	0
10	1	10	I	0
1	0	1	A	0
1	0	2	A	1
1	0	3	A	0
1	0	4	A	0
1	0	5	A	0
1	0	6	A	0
1	0	7	A	0
1	0	8	A	0
1	0	9	A	0
1	0	10	A	0
1	0	1	B	0
1	0	2	B	1
1	0	3	B	0
1	0	4	B	0
1	0	5	B	0
1	0	6	B	0
1	0	7	B	0
1	0	8	B	1
1	0	9	B	0
1	0	10	B	0
1	0	1	C	0
1	0	2	C	1
1	0	3	C	0
1	0	4	C	0
1	0	5	C	0
1	0	1	D	0
1	0	2	D	0
1	0	3	D	0
1	0	4	D	0
1	0	5	D	0
1	0	1	E	0
1	0	2	E	0
1	0	3	E	0
1	0	4	E	0
1	0	5	E	0
1	0	1	F	0
1	0	2	F	0
1	0	3	F	0
1	0	4	F	0
1	0	5	F	0
1	0	1	G	0
1	0	2	G	0
1	0	3	G	0
1	0	4	G	0
1	0	5	G	0
1	0	1	H	0
1	0	2	H	1
1	0	3	H	0
1	0	4	H	0
1	0	5	H	0
1	0	1	I	0
1	0	2	I	0
1	0	3	I	0
1	0	4	I	0
1	0	5	I	0
0.1	-1	1	A	1
0.1	-1	2	A	1
0.1	-1	3	A	0
0.1	-1	4	A	0
0.1	-1	5	A	1
0.1	-1	6	A	0
0.1	-1	7	A	0
0.1	-1	8	A	0
0.1	-1	9	A	0
0.1	-1	10	A	0
0.1	-1	1	B	1
0.1	-1	2	B	1
0.1	-1	3	B	0
0.1	-1	4	B	0
0.1	-1	5	B	1
0.1	-1	6	B	0
0.1	-1	7	B	0
0.1	-1	8	B	0
0.1	-1	9	B	0
0.1	-1	10	B	0
0.1	-1	1	C	0
0.1	-1	2	C	1
0.1	-1	3	C	0
0.1	-1	4	C	0
0.1	-1	5	C	1
0.1	-1	6	C	0
0.1	-1	7	C	1
0.1	-1	8	C	0
0.1	-1	9	C	0
0.1	-1	10	C	0
0.1	-1	1	D	0
0.1	-1	2	D	0
0.1	-1	3	D	0
0.1	-1	4	D	0
0.1	-1	5	D	1
0.1	-1	6	D	0
0.1	-1	7	D	0
0.1	-1	8	D	0
0.1	-1	9	D	0
0.1	-1	10	D	0
0.1	-1	1	E	0
0.1	-1	2	E	0
0.1	-1	3	E	0
0.1	-1	4	E	0
0.1	-1	5	E	0
0.1	-1	1	F	0
0.1	-1	2	F	0
0.1	-1	3	F	0
0.1	-1	4	F	0
0.1	-1	5	F	0
0.1	-1	1	G	1
0.1	-1	2	G	0
0.1	-1	3	G	0
0.1	-1	4	G	0
0.1	-1	5	G	0
0.1	-1	6	G	0
0.1	-1	7	G	0
0.1	-1	8	G	0
0.1	-1	9	G	0
0.1	-1	10	G	0
0.1	-1	1	H	0
0.1	-1	2	H	0
0.1	-1	3	H	0
0.1	-1	4	H	0
0.1	-1	5	H	1
0.1	-1	1	I	1
0.1	-1	2	I	0
0.1	-1	3	I	0
0.1	-1	4	I	1
0.1	-1	5	I	1
0.1	-1	6	I	0
0.1	-1	7	I	0
0.1	-1	8	I	0
0.1	-1	9	I	0
0.1	-1	10	I	0
0.01	-2	1	A	0
0.01	-2	2	A	0
0.01	-2	3	A	0
0.01	-2	4	A	0
0.01	-2	5	A	1
0.01	-2	1	B	0
0.01	-2	2	B	1
0.01	-2	3	B	0
0.01	-2	4	B	1
0.01	-2	5	B	0
0.01	-2	6	B	0
0.01	-2	7	B	0
0.01	-2	8	B	0
0.01	-2	9	B	0
0.01	-2	10	B	0
0.01	-2	1	C	1
0.01	-2	2	C	1
0.01	-2	3	C	0
0.01	-2	4	C	0
0.01	-2	5	C	1
0.01	-2	6	C	0
0.01	-2	7	C	0
0.01	-2	8	C	0
0.01	-2	9	C	0
0.01	-2	10	C	0
0.01	-2	1	D	0
0.01	-2	2	D	0
0.01	-2	3	D	1
0.01	-2	4	D	0
0.01	-2	5	D	0
0.01	-2	6	D	0
0.01	-2	7	D	0
0.01	-2	8	D	0
0.01	-2	9	D	0
0.01	-2	10	D	0
0.01	-2	1	E	1
0.01	-2	2	E	0
0.01	-2	3	E	0
0.01	-2	4	E	0
0.01	-2	5	E	0
0.01	-2	6	E	0
0.01	-2	7	E	0
0.01	-2	8	E	0
0.01	-2	9	E	0
0.01	-2	10	E	0
0.01	-2	1	F	1
0.01	-2	2	F	0
0.01	-2	3	F	0
0.01	-2	4	F	0
0.01	-2	5	F	1
0.01	-2	6	F	1
0.01	-2	7	F	1
0.01	-2	8	F	1
0.01	-2	9	F	0
0.01	-2	10	F	0
0.01	-2	1	G	0
0.01	-2	2	G	0
0.01	-2	3	G	0
0.01	-2	4	G	0
0.01	-2	5	G	0
0.01	-2	1	H	0
0.01	-2	2	H	1
0.01	-2	3	H	0
0.01	-2	4	H	0
0.01	-2	5	H	0
0.01	-2	6	H	0
0.01	-2	7	H	0
0.01	-2	8	H	0
0.01	-2	9	H	0
0.01	-2	10	H	0
0.01	-2	1	I	1
0.01	-2	2	I	0
0.01	-2	3	I	1
0.01	-2	4	I	1
0.01	-2	5	I	1
0.01	-2	6	I	0
0.01	-2	7	I	0
0.01	-2	8	I	0
0.01	-2	9	I	0
0.01	-2	10	I	0

## Sheet: Marking rate
PPM	PPMlog10	Marking	Site	Compound
10000	4	0	5	B			Markingregression = glmer(Marking ~ PPMlog10 + (1|Compound/Site), data = Visitationoutput_marking, family = binomial)
10000	4	0	1	C			Anova(Markingregression, type=3)
10000	4	0	2	C			Analysis of Deviance Table (Type III Wald chisquare tests)
10000	4	0	1	D
10000	4	0	2	F			Response: Marking
10000	4	1	5	I			Chisq Df Pr(>Chisq)
1000	3	0	4	A			(Intercept) 2.6840 1 0.1014
1000	3	1	5	A			PPMlog10 1.8978 1 0.1683
1000	3	0	2	C
1000	3	0	5	F
1000	3	1	5	G
1000	3	0	4	I
1000	3	1	5	I
1000	3	0	8	I
100	2	0	5	A
100	2	0	2	B
100	2	1	5	B
100	2	0	8	B
100	2	0	2	C
100	2	1	5	C
100	2	1	5	E
100	2	1	5	F
100	2	0	2	H
100	2	0	5	H
10	1	0	4	A
10	1	0	4	B
10	1	1	2	C
10	1	0	2	F
10	1	0	2	G
10	1	0	4	H
10	1	0	2	I
10	1	0	5	I
1	0	1	2	A
1	0	1	2	B
1	0	0	8	B
1	0	0	2	C
1	0	0	2	H
0.1	-1	1	1	A
0.1	-1	0	2	A
0.1	-1	0	5	A
0.1	-1	0	1	B
0.1	-1	0	2	B
0.1	-1	1	5	B
0.1	-1	1	2	C
0.1	-1	1	5	C
0.1	-1	0	7	C
0.1	-1	1	5	D
0.1	-1	0	1	G
0.1	-1	0	5	H
0.1	-1	1	1	I
0.1	-1	1	4	I
0.1	-1	1	5	I
0.01	-2	0	5	A
0.01	-2	0	2	B
0.01	-2	0	4	B
0.01	-2	1	1	C
0.01	-2	0	2	C
0.01	-2	1	5	C
0.01	-2	0	3	D
0.01	-2	1	1	E
0.01	-2	1	1	F
0.01	-2	0	5	F
0.01	-2	1	6	F
0.01	-2	1	7	F
0.01	-2	0	8	F
0.01	-2	0	2	H
0.01	-2	1	1	I
0.01	-2	1	3	I
0.01	-2	0	4	I
0.01	-2	0	5	I

## Sheet: Investigation rate
PPM	PPMlog10	Investigation	Site	Compound
10000	4	178	5	B		Investigationregression = lmer(Investigation ~ PPMlog10 + (1|Compound/Site), data = Visitationoutput_investigation)
10000	4	179	1	C		> Anova(Investigationregression, type=3)
10000	4	87	2	C		Analysis of Deviance Table (Type III Wald chisquare tests)
10000	4	21	1	D
10000	4	61	2	F		Response: Investigation
10000	4	189	5	I		Chisq Df Pr(>Chisq)
1000	3	184	4	A		(Intercept) 235.6 1 <2e-16 ***
1000	3	206	5	A		PPMlog10 0.0 1 0.9985
1000	3	52	2	C		---
1000	3	101	5	F		Signif. codes: 0 ‘***’ 0.001 ‘**’ 0.01 ‘*’ 0.05 ‘.’ 0.1 ‘ ’ 1
1000	3	189	5	G
1000	3	142	4	I		>
1000	3	110	5	I
1000	3	88	8	I
100	2	89	5	A
100	2	71	2	B
100	2	131	5	B
100	2	22	8	B
100	2	39	2	C
100	2	199	5	C
100	2	129	5	E
100	2	79	5	F
100	2	87	2	H
100	2	142	5	H
10	1	42	4	A
10	1	85	4	B
10	1	179	2	C
10	1	103	2	F
10	1	52	2	G
10	1	163	4	H
10	1	137	2	I
10	1	39	5	I
1	0	196	2	A
1	0	18	2	B
1	0	27	8	B
1	0	165	2	C
1	0	36	2	H
0.1	-1	176	1	A
0.1	-1	41	2	A
0.1	-1	156	5	A
0.1	-1	74	1	B
0.1	-1	121	2	B
0.1	-1	202	5	B
0.1	-1	201	2	C
0.1	-1	121	5	C
0.1	-1	72	7	C
0.1	-1	256	5	D
0.1	-1	151	1	G
0.1	-1	121	5	H
0.1	-1	67	1	I
0.1	-1	84	4	I
0.1	-1	165	5	I
0.01	-2	9	5	A
0.01	-2	99	2	B
0.01	-2	120	4	B
0.01	-2	193	1	C
0.01	-2	143	2	C
0.01	-2	109	5	C
0.01	-2	86	3	D
0.01	-2	143	1	E
0.01	-2	151	1	F
0.01	-2	126	5	F
0.01	-2	81	6	F
0.01	-2	31	7	F
0.01	-2	29	8	F
0.01	-2	41	2	H
0.01	-2	210	1	I
0.01	-2	118	3	I
0.01	-2	142	4	I
0.01	-2	155	5	I

## Sheet: Biting rate
PPM	PPMLOG 10	Contact	Site
10000	4	0	1
10000	4	0	2
10000	4	0	3
10000	4	1	4
10000	4	1	5
10000	4	0	1
10000	4	0	2
10000	4	0	3
10000	4	0	4
10000	4	0	5
10000	4	0	1
10000	4	0	2
10000	4	0	3
10000	4	0	4
10000	4	0	5
10000	4	0	6
10000	4	0	7
10000	4	0	8
10000	4	0	9
10000	4	0	10
10000	4	0	1
10000	4	0	2
10000	4	0	3
10000	4	0	4
10000	4	0	5
10000	4	0	6
10000	4	0	7
10000	4	0	8
10000	4	0	9
10000	4	0	10
10000	4	0	1
10000	4	0	2
10000	4	0	3
10000	4	0	4
10000	4	0	5
10000	4	0	1
10000	4	0	2
10000	4	0	3
10000	4	0	4
10000	4	0	5
10000	4	0	1
10000	4	0	2
10000	4	0	3
10000	4	0	4
10000	4	0	5
10000	4	0	1
10000	4	0	2
10000	4	0	3
10000	4	0	4
10000	4	0	5
10000	4	0	1
10000	4	0	2
10000	4	0	3
10000	4	0	4
10000	4	0	5
10000	4	0	6
10000	4	0	7
10000	4	0	8
10000	4	0	9
10000	4	0	10
1000	3	0	1
1000	3	0	2
1000	3	0	3
1000	3	0	4
1000	3	0	5
1000	3	0	6
1000	3	0	7
1000	3	0	8
1000	3	0	9
1000	3	0	10
1000	3	0	1
1000	3	0	2
1000	3	0	3
1000	3	0	4
1000	3	0	5
1000	3	0	1
1000	3	0	2
1000	3	0	3
1000	3	0	4
1000	3	0	5
1000	3	0	1
1000	3	0	2
1000	3	0	3
1000	3	0	4
1000	3	0	5
1000	3	0	1
1000	3	0	2
1000	3	0	3
1000	3	0	4
1000	3	0	5
1000	3	0	1
1000	3	0	2
1000	3	0	3
1000	3	0	4
1000	3	0	5
1000	3	0	1
1000	3	0	2
1000	3	0	3
1000	3	0	4
1000	3	1	5
1000	3	0	6
1000	3	0	7
1000	3	0	8
1000	3	0	9
1000	3	0	10
1000	3	0	1
1000	3	0	2
1000	3	0	3
1000	3	0	4
1000	3	0	5
1000	3	0	1
1000	3	0	2
1000	3	0	3
1000	3	0	4
1000	3	0	5
1000	3	0	6
1000	3	0	7
1000	3	0	8
1000	3	0	9
1000	3	0	10
100	2	0	1
100	2	0	2
100	2	0	3
100	2	0	4
100	2	0	5
100	2	0	1
100	2	0	2
100	2	0	3
100	2	0	4
100	2	0	5
100	2	0	6
100	2	0	7
100	2	0	8
100	2	0	9
100	2	0	10
100	2	0	1
100	2	0	2
100	2	0	3
100	2	0	4
100	2	0	5
100	2	0	6
100	2	0	7
100	2	0	8
100	2	0	9
100	2	0	10
100	2	0	1
100	2	0	2
100	2	0	3
100	2	0	4
100	2	0	5
100	2	0	1
100	2	0	2
100	2	0	3
100	2	0	4
100	2	0	5
100	2	0	6
100	2	0	7
100	2	0	8
100	2	0	9
100	2	0	10
100	2	0	1
100	2	0	2
100	2	0	3
100	2	0	4
100	2	0	5
100	2	0	6
100	2	0	7
100	2	0	8
100	2	0	9
100	2	0	10
100	2	0	1
100	2	0	2
100	2	0	3
100	2	0	4
100	2	0	5
100	2	0	1
100	2	0	2
100	2	0	3
100	2	0	4
100	2	0	5
100	2	0	6
100	2	0	7
100	2	0	8
100	2	0	9
100	2	0	10
100	2	0	1
100	2	0	2
100	2	0	3
100	2	0	4
100	2	0	5
10	1	0	1
10	1	0	2
10	1	0	3
10	1	0	4
10	1	0	5
10	1	0	1
10	1	0	2
10	1	0	3
10	1	0	4
10	1	0	5
10	1	0	1
10	1	0	2
10	1	0	3
10	1	0	4
10	1	0	5
10	1	0	6
10	1	0	7
10	1	0	8
10	1	0	9
10	1	0	10
10	1	0	1
10	1	0	2
10	1	0	3
10	1	0	4
10	1	0	5
10	1	0	1
10	1	0	2
10	1	0	3
10	1	0	4
10	1	0	5
10	1	0	1
10	1	0	2
10	1	0	3
10	1	0	4
10	1	0	5
10	1	0	1
10	1	0	2
10	1	0	3
10	1	0	4
10	1	0	5
10	1	0	1
10	1	0	2
10	1	0	3
10	1	0	4
10	1	0	5
10	1	0	1
10	1	0	2
10	1	0	3
10	1	0	4
10	1	0	5
10	1	0	6
10	1	0	7
10	1	0	8
10	1	0	9
10	1	0	10
1	0	0	1
1	0	0	2
1	0	0	3
1	0	0	4
1	0	0	5
1	0	0	6
1	0	0	7
1	0	0	8
1	0	0	9
1	0	0	10
1	0	0	1
1	0	0	2
1	0	0	3
1	0	0	4
1	0	0	5
1	0	0	6
1	0	0	7
1	0	0	8
1	0	0	9
1	0	0	10
1	0	0	1
1	0	0	2
1	0	0	3
1	0	0	4
1	0	0	5
1	0	0	1
1	0	0	2
1	0	0	3
1	0	0	4
1	0	0	5
1	0	0	1
1	0	0	2
1	0	0	3
1	0	0	4
1	0	0	5
1	0	0	1
1	0	0	2
1	0	0	3
1	0	0	4
1	0	0	5
1	0	0	1
1	0	0	2
1	0	0	3
1	0	0	4
1	0	0	5
1	0	0	1
1	0	0	2
1	0	0	3
1	0	0	4
1	0	0	5
1	0	0	1
1	0	0	2
1	0	0	3
1	0	0	4
1	0	0	5
0.1	-1	1	1
0.1	-1	0	2
0.1	-1	0	3
0.1	-1	0	4
0.1	-1	1	5
0.1	-1	0	6
0.1	-1	0	7
0.1	-1	0	8
0.1	-1	0	9
0.1	-1	0	10
0.1	-1	0	1
0.1	-1	0	2
0.1	-1	0	3
0.1	-1	0	4
0.1	-1	1	5
0.1	-1	0	6
0.1	-1	0	7
0.1	-1	0	8
0.1	-1	0	9
0.1	-1	0	10
0.1	-1	0	1
0.1	-1	0	2
0.1	-1	0	3
0.1	-1	0	4
0.1	-1	1	5
0.1	-1	0	6
0.1	-1	0	7
0.1	-1	0	8
0.1	-1	0	9
0.1	-1	0	10
0.1	-1	0	1
0.1	-1	0	2
0.1	-1	0	3
0.1	-1	0	4
0.1	-1	1	5
0.1	-1	0	6
0.1	-1	0	7
0.1	-1	0	8
0.1	-1	0	9
0.1	-1	0	10
0.1	-1	0	1
0.1	-1	0	2
0.1	-1	0	3
0.1	-1	0	4
0.1	-1	0	5
0.1	-1	0	1
0.1	-1	0	2
0.1	-1	0	3
0.1	-1	0	4
0.1	-1	0	5
0.1	-1	1	1
0.1	-1	0	2
0.1	-1	0	3
0.1	-1	0	4
0.1	-1	0	5
0.1	-1	0	6
0.1	-1	0	7
0.1	-1	0	8
0.1	-1	0	9
0.1	-1	0	10
0.1	-1	0	1
0.1	-1	0	2
0.1	-1	0	3
0.1	-1	0	4
0.1	-1	0	5
0.1	-1	1	1
0.1	-1	0	2
0.1	-1	0	3
0.1	-1	0	4
0.1	-1	0	5
0.1	-1	0	6
0.1	-1	0	7
0.1	-1	0	8
0.1	-1	0	9
0.1	-1	0	10
0.01	-2	0	1
0.01	-2	0	2
0.01	-2	0	3
0.01	-2	0	4
0.01	-2	0	5
0.01	-2	0	1
0.01	-2	0	2
0.01	-2	0	3
0.01	-2	0	4
0.01	-2	0	5
0.01	-2	0	6
0.01	-2	0	7
0.01	-2	0	8
0.01	-2	0	9
0.01	-2	0	10
0.01	-2	1	1
0.01	-2	0	2
0.01	-2	0	3
0.01	-2	0	4
0.01	-2	0	5
0.01	-2	0	6
0.01	-2	0	7
0.01	-2	0	8
0.01	-2	0	9
0.01	-2	0	10
0.01	-2	0	1
0.01	-2	0	2
0.01	-2	0	3
0.01	-2	0	4
0.01	-2	0	5
0.01	-2	0	6
0.01	-2	0	7
0.01	-2	0	8
0.01	-2	0	9
0.01	-2	0	10
0.01	-2	1	1
0.01	-2	0	2
0.01	-2	0	3
0.01	-2	0	4
0.01	-2	0	5
0.01	-2	0	6
0.01	-2	0	7
0.01	-2	0	8
0.01	-2	0	9
0.01	-2	0	10
0.01	-2	1	1
0.01	-2	0	2
0.01	-2	0	3
0.01	-2	0	4
0.01	-2	0	5
0.01	-2	0	6
0.01	-2	0	7
0.01	-2	0	8
0.01	-2	0	9
0.01	-2	0	10
0.01	-2	0	1
0.01	-2	0	2
0.01	-2	0	3
0.01	-2	0	4
0.01	-2	0	5
0.01	-2	0	1
0.01	-2	0	2
0.01	-2	0	3
0.01	-2	0	4
0.01	-2	0	5
0.01	-2	0	6
0.01	-2	0	7
0.01	-2	0	8
0.01	-2	0	9
0.01	-2	0	10
0.01	-2	1	1
0.01	-2	0	2
0.01	-2	0	3
0.01	-2	0	4
0.01	-2	1	5
0.01	-2	0	6
0.01	-2	0	7
0.01	-2	0	8
0.01	-2	0	9
0.01	-2	0	10

## Sheet: Kruskal wallis - investigation
A2 = c(184, 206)
PB = c(189, 201, 156, 210, 145, 205, 220, 201, 213, 29, 39)
I7 = c(210, 118, 142, 155)						Kruskal-Wallis rank sum test
C7 = c(192,143,109)
C1 = c(179, 87)						data: list(A2, PB, I7, C7, C1, B6, C6, A6, C3, H3, I2, Control, B7, I6, I4, F7, B3, B5)
B6 = c(74, 121, 202)						Kruskal-Wallis chi-squared = 21.814, df = 17, p-value = 0.192
C6 = c(201, 121, 72)
A6 = c(176, 41, 156)
C3 = c(199, 39)
H3 = c(87, 142)
I2 = c(142,110,88)
Control = c(167,86,21,69,136,113,200,91)
B7 = c(99, 120)
I6 = c(67, 84, 165)
I4 = c(137, 39)
F7 =c(151, 126, 81, 31, 29)
B3 = c(71, 131, 22)
B5 = c(18,27)
kruskal.test(list(A2, PB, I7, C7, C1, B6, C6, A6, C3, H3, I2, Control, B7, I6, I4, F7, B3, B5))

## Sheet: Trials
	Stage 1					Stage 2
Compound Code	Wainuiomata	Tanes Track	Firebreak	WRA-Road	Karapoti Gorge	Wainui Ridge 1	Cedar Holm Creek	Tnl Gully	Wairongomai	Dobson Track				Prints only
A1	0	0	0	0	0									Prints + urine or faeces only
A2	0	0	0	1	1	0	0	0	0	0				Prints + biting only
A3	0	0	0	0	1									Prints + urine/faeces + biting
A4	0	0	0	1	0
A5	0	1	0	0	0	0	0	0	0	0
A6	1	1	0	0	1	0	0	0	0	0
A7	0	0	0	0	1
B1	0	0	0	0	1
B2	0	0	0	0	0
B3	0	1	0	0	1	0	0	1	0	0
B4	0	0	0	1	0
B5	0	1	0	0	0	0	0	1	0	0
B6	1	1	0	0	1	0	0	0	0	0
B7	0	1	0	1	0	0	0	0	0	0
C1	1	1	0	0	0	0	0	0	0	0
C2	0	1	0	0	0
C3	0	1	0	0	1	0	0	0	0	0
C4	0	1	0	0	0	0	0	0	0	0
C5	0	1	0	0	0
C6	0	1	0	0	1	0	1	0	0	0
C7	1	1	0	0	1	0	0	0	0	0
D1	1	0	0	0	0	0	0	0	0	0
D2	0	0	0	0	0
D3	0	0	0	0	0
D4	0	0	0	0	0
D5	0	0	0	0	0
D6	0	0	0	0	1	0	0	0	0	0
D7	0	0	1	0	0	0	0	0	0	0
E1	0	0	0	0	0
E2	0	0	0	0	0
E3	0	0	0	0	1	0	0	0	0	0
E4	0	0	0	0	0
E5	0	0	0	0	0
E6	0	0	0	0	0
E7	1	0	0	0	0	0	0	0	0	0
F1	0	1	0	0	0
F2	0	0	0	0	1
F3	0	0	0	0	1	0	0	0	0	0
F4	0	1	0	0	0
F5	0	0	0	0	0
F6	0	0	0	0	0
F7	1	0	0	0	1	1	1	1	0	0
G1	0	0	0	0	0
G2	0	0	0	0	1	0	0	0	0	0
G3	0	0	0	0	0
G4	0	1	0	0	0
G5	0	0	0	0	0
G6	1	0	0	0	0	0	0	0	0	0
G7	0	0	0	0	0
H1	0	0	0	0	0
H2	0	0	0	0	0
H3	0	1	0	0	1	0	0	0	0	0
H4	0	0	0	1	0
H5	0	1	0	0	0
H6	0	0	0	0	1
H7	0	1	0	0	0	0	0	0	0	0
I1	0	0	0	0	1	0	0	0	0	0
I2	0	0	0	1	1	0	0	1	0	0
I3	0	0	0	0	0
I4	0	1	0	0	1	0	0	0	0	0
I5	0	0	0	0	0
I6	1	0	0	1	1	0	0	0	0	0
I7	1	0	1	1	1	0	0	0	0	0
Control 1	0	0	0	0	0	0	0	0	0	0
Control 2	0	1	0	1	0	0	0	0	0	0
Control 3	0	0	0	0	0	1	0	0	0	0
Control 4	0	0	0	0	0	0	0	0	0	0
Control 5	0	0	0	0	0	0	0	0	0	0
Control 6	0	1	0	0	1	0	0	0	0	0
Control 7	1	0	0	1	1	0	0	0	0	0
PB1	0	1	0	0	0	0	0	0	0	0
PB2	0	0	0	1	1	0	0	0	0	0
PB3	0	1	0	0	1	0	0	0	0	0
PB4	0	1	0	0	0	0	0	0	0	0
PB5	0	1	0	0	0	0	0	1	0	0
PB6	0	1	0	0	0	0	0	0	0	0
PB7	0	0	0	0	1	1	0	0	0	0
